# Supplementary material for: Seasonal and Meteorological Drivers of Hand, Foot, and Mouth Disease Outbreaks Using Data-Driven Machine Learning Models
Source: Trop Med Infect Dis. 2025 Feb 6;10(2):48. doi: 10.3390/tropicalmed10020048 (PMC11860531; doi:10.3390/tropicalmed10020048)
Supplement: Supplementary file 1 [file tropicalmed-10-00048-s001.zip]

Archive with 1 entries (1 files):
- tropicalmed-3448698-supplementary.pdf
